# Supplementary material for: Result of a year-long animal survey in a state-owned forest farm in Beijing, China
Source: Biodivers Data J. 2022 Oct 5;10:e91132. doi: 10.3897/BDJ.10.e91132 (PMC9836563; doi:10.3897/BDJ.10.e91132)
Supplement: Supplementary material 1 — S1 List of eBird checklists at Jingxi [file bdj-10-e91132-s001.txt]

https://ebird.org/checklist/S67389697
https://ebird.org/checklist/S67389717
https://ebird.org/checklist/S68571996
https://ebird.org/checklist/S68578200
https://ebird.org/checklist/S69539211
https://ebird.org/checklist/S69539410
https://ebird.org/checklist/S69919157
https://ebird.org/checklist/S69919152
https://ebird.org/checklist/S70729639
https://ebird.org/checklist/S70723607
https://ebird.org/checklist/S71215832
https://ebird.org/checklist/S71215842
https://ebird.org/checklist/S72609281
https://ebird.org/checklist/S72609318
https://ebird.org/checklist/S73235361
https://ebird.org/checklist/S73240367
https://ebird.org/checklist/S74107789
https://ebird.org/checklist/S74729998
https://ebird.org/checklist/S75285344
https://ebird.org/checklist/S75285326
